# Supplementary material for: Genetic Adaptation to Growth Under Laboratory Conditions in Escherichia coli and Salmonella enterica
Source: Front Microbiol. 2018 Apr 26;9:756. doi: 10.3389/fmicb.2018.00756 (PMC5933015; doi:10.3389/fmicb.2018.00756)
Supplement: Supplementary file 2 [file Table_1.xlsx]

## Sheet: Table S1
Table S1. Mutations identified in the evolved populations. Mutations in black indicates mutations present in 70 – 100% of all high quality reads and gray indicates mutations present in 10 – 70%. Mutations found in <10% of the reads were not considered in this study. See Table S1 for exact mutations and frequencies.
Spec. media	Eco LB											Sal LB					Eco MH							Sal MH					Eco M9 glyc									Sal M9 glyc									Eco M9 gluc
Evol. pop.	962	963	964	965	966	967	968	969	970	971		273c	274c	275c	276c		564c	565c	566c	567c	568c	569c		269	270	271c	272c		755	756	757	758	759	760	761	762		884	885	886	887	888	889	890	891		272	273	274
# gener.	500	500	500	500	500	500	500	500	500	500		1000	1000	1000	1000		900	900	900	900	900	900		1000	1000	1000	1000		500	500	500	500	500	500	500	500		1000	1000	1000	1000	1000	1000	1000	1000		500	500	500
gltP	int	int	int	int	int	int	int	int	int									int
sapD/F								aa		aa, aa
trkH/A		aa							aa
fimA		inv	inv														IS, inv	inv	inv		inv	inv
fimE		IS																IS	IS	IS		aa
rpoS			aa																																														aa
treB												rev	rev	rev	rev
barA												aa	aa	aa	ins
fli-genes												aa	aa	del	aa									aa	aa	del	del, del
pyrE																	rev	rev	rev	rev	rev	rev													rev												rev	rev	rev
ftsX																		del		fs
flu																			aa, int		aa, int	aa
relA																						aa									aa											aa		fs	aa
malT																								aa	stop	stop	del
glpK																													aa	aa, aa	aa, aa	aa	aa	aa	aa	aa, aa, aa		aa	aa	aa	aa	aa	aa		aa
rne																													aa	aa				aa	aa
rhsB-rhsC																														dup		dup				dup
nusA																														aa	aa
ybeT																														IS	IS
rpoC																																	aa			aa
rpoB																																		aa		aa												del	aa
clpA																															aa																	aa
nadR																																						fs	aa	fs, aa	aa	aa, stop	aa	aa
proQ																																															aa, IS
greA																																																IS
iroN
rrnB-rrnE
pykF
rfbDCGIP
fes/fepA
single occur. of muts.		arcA arcA	ompF	cspC rpoA	rpoS	ssuD		yrhA				nmpC			yjeP sifB		ftsQ ugpB fimH metA	fimD cps-53 rrlC	ftsI yobD	entB gatZ	citZ yeiN ybcL	lsrD ompT		malE rfbV yeaG flgJ stm2293 rfaK glk	malQ clpP fimZ stm0720		envC		kgtP	crp	ppiB ybfQ mdoH e14 alsC	cyaA rrnC-rrnA rpsJ		menC sfmH ftsI	ybgP ydeK			yehU		yecS				yciM			paaF
single occur. of muts.		aa, aa	int	IS, aa	aa	syn		aa				del			aa, int		del, aa, aa, ter	int, del, nt	aa, syn	fs, IS	IS, IS, IS	aa, IS		stop, aa, del, stop, fs, fs, fs	aa, int, int, aa		del		fs	del	aa, del, fs, del, aa	aa, dup, aa		IS, IS, del	aa, IS			aa		int				aa			IS
sum	1	6	4	3	2	2	1	3	2	2		4	3	3	5		7	8	7	5	7	7		9	6	2	4		3	7	11	5	2	6	5	6		3	2	4	2	4	2	3	2		4	4	3
a M9 medium made with a source of Na2HPO4 that was low in Fe. See Supplementary Table S5 for additional information.
b The last three digits in the strain names are given. The evolved populations are organized in the same order as in Table S2.
c Sequenced isolated clone from the evolved population. All other whole genome sequencing was done on evolved populations.
c aa = amino acid substitution, del = deletion, dup = duplication, fs = frame shift mutation, int = intergenic mutation, inv = inversion, IS = insertion sequence element, nt = nucleotide substitution in RNA coding gene, rev = frame shift reversion or pseudoreversion, stop = non-sense mutation, syn = synonymous mutation.
[truncated: 10 more columns]

## Sheet: Table S2
Table S2. Mutations found through whole genome sequencing in the evolved E. coli and S. enterica. Adapted from Knöppel et al., (2017).
Spec. media	Evol. pop	Mutationsa	Frequencies (if <100%)
Eco ancestb	DA5438	F－ λ－ ilvG－ rfb-50 rph-1
Sal ancestc	DA6192	treB⁻(K181fs; ΔA541)d malP(Ile458fs; Δ37 bp) malQ(Leu96Arg) malT(-46+A)
Eco LB	DA31962	gltP(A-115T)	gltP(35%)
Eco LB	DA31963	gltP(A-115T) arcA(Phe79Leu) arcA(His40Pro) trkH(Pro94Thr) fimE(nt 484)::IS1 fimA(promoter ON)f	arcA(29%) arcA(26%) fimE(14%) fimA(10%)
Eco LB	DA31964	gltP(C-118ΔC) rpoS(Ile128Asn) ompF(C-128A [promoter region]) fimA(promoter ON)f	gltP(38%) rpoS(40%) ompF(36%) fimA(16%)
Eco LB	DA31965	gltP(A-115T) rpoA(Asn294Lys) cspC::IS1	gltP(40%) rpoA(46%) cspC(20%)
Eco LB	DA31966	gltP(A-115T) rpoS(Ile95Phe)	gltP(40%) rpoS(26%)
Eco LB	DA31967	gltP(A-115T) ssuD(syn P333 CCG → CCA)	gltP(61%) ssuD(36%)
Eco LB	DA31968	gltP(A-115T)	gltP(57%)
Eco LB	DA31969	gltP(A-115T) yrhA(Asp128Ala) sapF(Ser184Leu)	gltP(19%) yrhA(23%) sapF(43%)
Eco LB	DA31970	gltP(A-115T) trkA(Gln144His)	gltP(9%) trkA(48%)
Eco LB	DA31971	sapD(Gly235Ser) sapF(Arg158Ser)	sapD(48%) sapF(32%)
Sal LB	DA18273e	treB⁺(541insA) barA(Leu273Gln) fliH(Thr11Pro) nmpC/ompD(del4aa)
Sal LB	DA18274e	treB⁺(541insT) barA(Gln470*) flhD(Leu39Pro)	flhD(92%)
Sal LB	DA18275e	treB⁺(547insG) barA(Gly455Cys) ΔfliF(fliF nt. 756 - fliG nt 25)
Sal LB	DA18276e	treB⁺(543insA) barA(ins ATT codon 402-403) fliH(Thr11Pro) yjeP(Ile893Phe) sifB(C-80A [promoter region])
Eco MHe	DA29564e	Δ(rph[620]-pyrE[-80]; Δ82bp) ftsQ(ΔQ113) ugpB(Glu239Asp) fimA(promoter ON)f fimA(promoter::IS5) fimH(Gly87Val) aceB-metC(intergenic G → C 59 nt after stop in metC)	P(fimA)(23%)
Eco MHe	DA29565e	pyrE(G-42C terminator) ftsX(ΔAla226) gltP(A-115T) fimA(promoter ON)f fimE(nt 128)::IS5(reverse direction) fimD(C-10A RBS) prophage cps-53(cut out, re-stores attB) rrlC(C2681A)	fimA (95%) fimE(82%)
Eco MH	DA29566e	pyrE(G-41ΔG terminator) ftsI(Thr424Ala) fimA(promoter ON)f fimE::IS5 yobD(R129Syn; CGT → CGC) flu(Thr562Pro) flu(G-7T -10 box promoter)	fimA (90%)
Eco MH	DA29567e	pyrE(G-41ΔG terminator) ftsX(His348Fs) entB(Ala250Fs) fimE(nt 128)::IS5(forward direction) gatZ::IS1 ftsX(His348Fs)	fimE(88%) gatZ(93%)
Eco MH	DA29568e	pyrE(G-41ΔG terminator) fimA(promoter ON)f flu(Asp551Ala) flu(G-7T -10 box promoter) promoter(citC)::IS1 yeiN::IS1 ybcL::IS2	fimA (>99%) citC(87%) yeiN(92%) ybcL(82%)
Eco MH	DA29569e	pyrE(A-33ΔA in polyU in terminator) relA(Ile295Lys) lsrD(Val160Gly) fimA(promoter ON)f fimE(Ala123Val) flu(Leu500Pro) ompT::IS2	fimA (>99%) ompT(97%)
Sal MH	DA18269	malT(Trp52Cys) malE(Trp184*) rfbV(Trp180Gly) yeaG(nt1592ΔG) flgJ(Gln102*) stm2293(Ser174fs) rfaK(Lys53fs) glk(Asn89fs) fliH(Thr11Pro)	malT(15%) malE(21%) rfbV(25%) yeaG(14)% flgJ(12%) stm2293(16%) rfaK(30%) glk(20%) fliH(13%)
Sal MH	DA18270	malT(Gln855*) malQ(Arg96Cys) clpP(C-211A) fliP(Gly186Asp) fimZ(T-518A) stm0720(Arg261His)	malT(76%) malQ(16%) clpP(16%) fliP(14%)
Sal MH	DA18271e	malT(Gln470*) Δ(tnpA[273]-fliBCDST-amyA-yedDEF-fliEFGHIJKLMNOPQR-rscA-yodD-dsrA-yedP-stm1987-stm1988.S[58]) 25810 nt
Sal MH	DA18272e	malT(Δ27bp) Δ(fliG[633]-fliHIJ-fliK[159]; 3054bp) Δ(fliM[959]-fliNOPQR-rscA-yodD-dsrA-yedP[706]; 5162bp) envC(Δ nt 1136-1153)
Eco M9 glyc	DA30755	glpK(Ala66Val) rne(Val213Leu) kgtP(Gly196fs)	glpK(76%) rne(85%) kgtP(58%)
Eco M9 glyc	DA30756	glpK(Ser58Arg) glpK(Asn325His) rne(Leu426Arg) nusA(Arg258Cys) dup(rhsB-rhsA; 145 kb) ybeT(nt 58)::IS5 crp(Tyr207Fs)	glpK(63%) glpK(36%) rne(77%) nusA(32%) rhs(1.75x) ybeT(18%) crp(18%)
Eco M9 glyc	DA30757	glpK(Asn325His) glpK(Arg34Ser) relA(Ser258Cys) nusA(Arg258Cys) ppiB(Asp149Asn) ybfQ(Glu8Fs) clpA(Gln89Arg) mdoH(Val180fs) Δ(prophage e14 15204bp precise excision, restores icd/icdC) alsC(Ile34Val) ybeT(nt 58)::IS5	glpK(46%) glpK(33%) relA(43%) nusA(51%) ppiB(51%) ybfQ(29%) clpA(51%) mdoH(39%) Δprophage (72%) alsC(53%) ybeT(25%)
Eco M9 glyc	DA30758	glpK(Ala19Ser) cyaA(Gln109Lys) rhsB-rhsA(dupl) rrnC-rrnA(dupl) rpsJ(Asp14Ala)	cyaA(27%) dupl rhsB-rhsA(1.22x) dupl rrnC-rrnA(1.22x)
Eco M9 glyc	DA30759	glpK(Ala354Val) rpoC(Arg1075Leu)
Eco M9 glyc	DA30760	glpK(Val8Phe) rne(Gly172Ser) rpoB(Arg12Cys) menC::IS186 sfmH::IS5 ftsI(ΔGly478)	rne(26%) rpoB(87%) menC(86%) ftsI(21%)
Eco M9 glyc	DA30761	glpK(Ile238Thr) rph(G-41ΔG terminator) rne(Asp415Asn) ybgP(Lys64Gln) ydeK::IS2	ydeK(78%)
Eco M9 glyc	DA30762	glpK(Arg189Ser) glpK(Arg157Gly) glpK(Ala19Ser) rpoB(His526Tyr) rpoC(Asn762His) dup(rhsB-rhsA; ~145kb)	glpK(33%) glpK(30%) glpK(54%) rpoB(73%) rpoC(27%) dup (1.7x)
Sal M9 glyc	DA20884	glpK(Gly232Asp) nadR(Gln134fs) yehU(Pro381Leu)	glpK(88%) nadR(84%) yehU(24%)
Sal M9 glyc	DA20885	glpK(Val8Ile) nadR(Leu251Phe)
Sal M9 glyc	DA20886	glpK(Gly231Asp) nadR(Gln134fs) nadR(Ala317Glu) yecS(G-20A)	glpK(44%) nadR(39%) nadR(38%) yecS(48%)
Sal M9 glyc	DA20887	glpK(Arg34His) nadR(Trp157Arg)
Sal M9 glyc	DA20888	glpK(Val8Ile) nadR(Leu251Phe) nadR(Glu374*) relA(Arg280Cys)	glpK(65%) nadR (79%) nadR(23%) yecS() relA (23%)
Sal M9 glyc	DA20889	glpK(Arg34His) nadR(Trp157Arg)
Sal M9 glyc	DA20890	nadR(Gly290Asp) relA(Gly59fs) yciM(Tyr39Asp)	relA(33%) yciM(56%)
Sal M9 glyc	DA20891	glpK(Gly234Asp) relA(Ile338Asn)
Eco M9 gluc	DA32272	pyrE(G-41ΔG terminator) proQ(Leu17Gln) proQ::IS5 paaF::IS1	proQ(50%) proQ(22%) paaF(10%)
Eco M9 gluc	DA32273	Δ(rph(620]-pyrE[-80]; Δ82bp) clpA(Ser133Arg) greA(nt 241)::IS4 rpoB(ΔArg841-Thr843)	Δrph-pyrE (75%) clpA() greA(25%) rpoB(22%)
Eco M9 gluc	DA32274	pyrE(G-41ΔG terminator) rpoB(Leu671Met) rpoS(Ala130Glu)
Eco M9 gluc	DA32275	Δ(rph(620]-pyrE[-80]; Δ82bp) cysI(Gly190Asp) proQ(Asp92fs)	cysI(59%) proQ(60%)
Eco M9 gluc	DA32276	pyrE(G-42T terminator) rpoB(His526Tyr) greA(nt 241)::IS4	pyrE(86%) rpoB(31%) greA(21%)
Eco M9 gluc	DA32277	Δ(rph(620]-pyrE[-80]; Δ82bp) proQ(Asp92fs) promoter(hns)::IS1	proQ(23%) hns(61%)
Eco M9 gluc	DA32278	pyrE(G-41ΔG terminator) proQ(Glu30*) rpoS(Tyr108Fs)	pyrE(78%) proQ(42%) rpoS(14%)
Eco M9 gluc	DA32279	pyrE(G-41ΔG terminator) rpoB(Val21Gly) mreC(Arg14Leu)	pyrE(92%) rpoB(91%) mreC(29%)
Sal M9 glucd	DA10876	iroN(Ala162Thr) pykF(Arg73Leu) rfbD(Pro43fs) emrR(promoter) rpoS(Arg141Cys) dup(rrnB-rrnE)	pykF(94%) rfbD(92%) emrR(90%) rpoS(32%) dup (2x)
Sal M9 glucd	DA10877	iroN(Ser87Leu) pykF(Leu432Pro) fes(C-88T)/fepA(G-101A) rfbC(*184Ser) clpA(Thr354Met) ytfG(His154Pro) dup(rrnB-rrnE)	iroN(83%) pykF(87%) fes/fepA(29%) rfbC(64%) clpA(84%) ytfG(76%) dup(2x)
Sal M9 glucd	DA10878	iroN(Ser87Leu) Δ(pykF[1389]-orf245[27], 4819 nt) fes(T-82C)/fepA(A-107G) rfbI(Gly120syn; GGT → GGG) rfbC(Arg60Ile) dup(rrnB-rrnE)	iroN(99%) fes/fepA(71%) rfbI(30%) dup(2x)
Sal M9 glucd	DA10879	iroN(Ala162Val) pykF(Thr454fs) fes(G-87T)/fepA(C-102A) promoter region rfbP(Pro129fs) ptsP(Gln507*) dup(rrnB-rrnE)	pykF(75%) rfbP(93%) ptsP(78%) dup(2x)
a Positions for mutations outside of coding sequences are given relative to the first nucleotide in the start codon of the downstream gene (negative numbers). For deletions, nucleotide positions are given for the beginning and end.
b DA5438 additionally contains the following mutations compared to the published sequence of E. coli K12 strain MG1655 (U00096.3): intF(E203syn; GAG → GAA) gatC(ΔC916-C917) yohK(L34S) glpR(+C151) crl(ΔIS1) fadK::IS1 ΔIS1(flhD-uspC intergenic) ΔIS5(ychE-oppA intergenic) rip321(+CG; gltP-yjcO intergenic, 586 bp downstream of gltP, 55 bp downstream of yjcO).
c DA6192 additionally contains the following mutations compared to the published sequence of S. enterica serovar Typhimurium strain LT2 (AE_006468.2): Δ(rhlB[574]-gppA[391]; 1202 bp) malP(Ile458fs; Δ37 bp,) malQ(Leu96Arg) malT(-46+A) rrsH(C1529A) brnQ(Y227syn; TAC → TAT) fimH(Gly61Ala) dcuC(Gly29Asp) yeaG(Gly115fs; +G89) rnb(Trp234*) stm1747(Arg33Gln) hnr(V102Gly) motA(Pro271Leu) mglA(Val93Glu) s…
d M9 medium made with a source of Na2HPO4 that was low in Fe. See Supplementary Table S6 for additional information.
e Sequenced isolated clone from the evolved population. All other whole genome sequencing was done on evolved populations.
f Promoter inversion. The fimA promoter is present on an invertible DNA element whose inversion is catalyzed by the recombinases FimE and FimB (Holden et al., 2007). The fim operon is only expressed when the fimA promoter is in the correct orientation.

## Sheet: Table S3
Table S3. Instances of parallel evolution comparing our dataset with previous reports of adaptive mutations.
Targeted locusa	Species and relevant genotypes	Media/conditionb	References	Species (this study)	Media (this study)
alsC	E. coli B (REL606)	minimal (limiting glucose)	Tenaillon et al., 2016e	E. coli	M9 glyc
arcA	E. coli B (REL606)	minimal (limiting glucose and acetate)	Herron and Doebeli, 2013; Le Gac et al., 2008	E. coli	LB
arcA	E. coli K12 (MG1655) and S. enterica	Muller Hinton II (with and without colistin)	Hjort et al., 2016	E. coli	LB
arcA	E. coli B (REL606)	minimal (limiting glucose)	Tenaillon et al., 2016e	E. coli	LB
arcA	E. coli B RU1	LB	Saxer et al., 2014	E. coli	LB
arcA(Phe79Leu)	C. freundii RU2	LB	Saxer et al., 2014	E. coli	LB
arcB	E. coli B (REL606)	minimal (limiting glucose)	Tenaillon et al., 2016	E. coli (arcA)	LB
arcB	E. coli (JM101 and PB12)	minimal (glucose)	Aguilar et al., 2012	E. coli (arcA)	LB
barA	E. coli B (REL606)	minimal (limiting glucose)	Tenaillon et al., 2016e	S. enterica	LB
barA	E. coli (JM101 and PB12)	minimal (glucose)	Aguilar et al., 2012	S. enterica	LB
citC	E. coli B (REL606)	minimal (limiting glucose)	Tenaillon et al., 2016e	E. coli	MH
crp	E. coli K12 (MG1655)	minimal (lactate)	Conrad et al., 2009	E. coli	M9 glyc
cyaA	E. coli K12 (MG1655)	minimal (glycerol)	Herring et al., 2006	E. coli	M9 glyc
cyaA	E. coli K12 (MG1655)	minimal (lactate)	Conrad et al., 2009	E. coli	M9 glyc
cyaA	E. coli K12 (MG1655) Δ(pgi)	minimal (glucose)	Charusanti et al., 2010	E. coli	M9 glyc
e-14 prophage	E. coli K12 (MG1655) Δ(pgi)	minimal (glucose)	Charusanti et al., 2010	E. coli	M9 glyc
entB	E. coli B (REL606)	minimal (limiting glucose)	Tenaillon et al., 2016e	E. coli	MH
fimA	E. coli B (REL606)	minimal (limiting glucose)	Tenaillon et al., 2016e	E. coli	MH
fimE	E. coli B (REL606)	minimal (limiting glucose)	Tenaillon et al., 2016e	E. coli	MH
fimH	E. coli (JM101 and PB12)	minimal (glucose)	Aguilar et al., 2012	E. coli	MH
flhD	E. coli B (REL606)	minimal (glucose)	Le Gac et al., 2013	S. enterica	LB
ftsI	E. coli B (REL606)	minimal (limiting glucose)	Tenaillon et al., 2016e	E. coli	MH
glpK	E. coli B (REL606)	minimal (glycerol) plates	Le Gac et al, 2013	E. coli, S. enterica	M9 glyc
glpK	E. coli K12 (MG1655)	minimal (glycerol)	Herring et al., 2006	E. coli, S. enterica	M9 glyc
glpK (Ala19Ser, Ala66Val, Gly234Asp/glu, Asn325His)	E. coli K12 (MG1655)	minimal (glycerol)	Applebee et al., 2011	E. coli, S. enterica	M9 glyc
gltP	E. coli B (REL606)	minimal (limiting glucose)	Tenaillon et al., 2016e	E. coli	LB, MH
gltP	E. coli (MC1000)	LB	Puentes-Téllez et al., 2013	E. coli	LB, MH
kgtP	E. coli K12 (MG1655)	minimal (lactate)	Conrad et al., 2009	E. coli	M9 glyc
malE	E. coli B (REL606)	minimal (limiting glucose)	Tenaillon et al., 2016e	S. enterica	MH
malQ	E. coli K12 (MG1655)	LB high temp "Evolugator"	Blaby et al., 2012	S. enterica	MH
malTd	E. coli K12 (MG1655)	LB high temp "Evolugator"	Blaby et al., 2012	S. enterica	MH
malTd	E. coli K12 (BW2952)	minimal (limiting glucose) chemostat	Maharjan et al., 2012	S. enterica	MH
malTd	E. coli B (REL606)	minimal (limiting glucose)	Tenaillon et al., 2016e	S. enterica	MH
menC	E. coli B (REL606)	minimal (limiting glucose)	Tenaillon et al., 2016e	E. Coli	M9 glyc
metA	E. coli B (REL606)	minimal (limiting acetate)	Le Gac et al., 2013	E. coli	MH
mreC	E. coli B (REL606)	minimal (limiting acetate)	Le Gac et al., 2013; Puentes-Téllez et al., 2013	E. coli	M9 gluc
mreC	E. coli (MC1000)	LB	Puentes-Téllez et al., 2013	E. coli	M9 gluc
mreC	E. coli B (REL606)	minimal (limiting glucose)	Tenaillon et al., 2016e	E. coli	M9 gluc
mreC	E. coli B (REL606)	minimal (limiting glucose) high temp	Tenaillon et al., 2012	E. coli	M9 gluc
nadR	E. coli B (REL606 and REL607)	minimal (limiting glucose or acetate)	Spencer et al., 2008; Le Gac et al., 2008	S. enterica	M9 glyc
nadR	E. coli B (REL606)	minimal (glucose or glycerol)	Le Gac et al., 2013	S. enterica	M9 glyc
nadR	E. coli B (REL606)	minimal (glucose and acetate)	Herron and Doebeli, 2013; Le Gac et al., 2008	S. enterica	M9 glyc
nadR	E. coli B (REL606)	minimal (limiting glucose)	Tenaillon et al., 2016e	S. enterica	M9 glyc
nadR(Gly290Asp)	E. coli B (REL606)	minimal (limiting glucose)	Herron and Doebeli, 2013	S. enterica	M9 glyc
nmpC	E. coli B (REL606)	minimal (limiting glucose)	Tenaillon et al., 2016e	S. enterica	LB
nusA	E. coli B (REL606)	minimal (limiting glucose) high temp	Tenaillon et al., 2012	E. coli	M9 glyc
ompF	E. coli (MC1000)	LB	Puentes-Téllez et al., 2013	E. coli	LB
ompF	E. coli B (REL606)	minimal (limiting glucose)	Tenaillon et al., 2016e	E. coli	LB
ompT	E. coli B (REL606)	minimal (limiting glucose)	Tenaillon et al., 2016e	E. Coli	MH
proQ	E. coli K12 (MG1655)	minimal (lactate)	Conrad et al., 2009	E. coli	M9 gluc
ptsP	E. coli K12 (BW2952)	minimal (limiting glucose) chemostat	Maharjan et al., 2012	S. enterica	M9 gluc
ptsP	E. coli (JM101 and PB12)	minimal (glucose)	Aguilar et al., 2012	S. enterica	M9 gluc
pykF	E. coli K12 (MG1655)	LB high temp "Evolugator"	Blaby et al., 2012	S. enterica	M9 gluc
pykF	E. coli B (REL606)	minimal (limiting glucose)	Tenaillon et al., 2016e	S. enterica	M9 gluc
relA	E. coli B (REL606)	minimal (glucose)	Le Gac et al., 2013	E. coli, S. enterica	M9 glyc (both), MH (E. co)
relA	E. coli K12 (MG1655)	minimal (lactate)	Conrad et al., 2009	E. coli, S. enterica	M9 glyc (both), MH (E. co)
rfbD	E. coli B (REL606)	minimal (limiting glucose)	Tenaillon et al., 2016e	S. enterica	M9 gluc
rhsB	E. coli B (REL606)	minimal (limiting glucose)	Tenaillon et al., 2016e	E. coli	M9 glyc
rne	E. coli B (REL606)	minimal (limiting glucose)	Tenaillon et al., 2016e	E. coli	M9 glyc
rph-pyrE(Δ82bp)	E. coli K12 (MG1655)	minimal (lactate); minimal (glycerol)	Conrad et al., 2009; Herring et al., 2006	E. coli	MH, M9 gluc, M9 glyc
rpsA	E. coli K12 (MG1655)	LB high temp "Evolugator"	Blaby et al., 2012	S. enterica	M9 glyc
rpsJ	E. coli K12 (MG1655)	LB high temp "Evolugator"	Blaby et al., 2012	S. enterica	M9 glyc
rpoA	E. coli K12 (BW2952)	minimal (limiting glucose) chemostat	Maharjan et al., 2012	E. coli	LB
rpoA	E. coli K12 (MG1655) Δ(pgi)	minimal (glucose)	Charusanti et al., 2010	E. coli	LB
rpoA	E. coli B (REL606)	minimal (glycerol) plates	Le Gac et al., 2013	E. coli	LB
rpoA(Asn294Lys)	E. coli (MC1000)	LB	Puentes-Téllez et al., 2013	E. coli	LB
rpoB	E. coli K12 (MG1655)	minimal (glycerol)	Herring et al., 2006	E. coli	M9 gluc, M9 glyc
rpoB	E. coli K12 (MG1655)	minimal (lactate)	Conrad et al., 2009	E. coli	M9 gluc, M9 glyc
rpoB	E. coli K12 (BW2952)	minimal (limiting glucose) (chemostat)	Maharjan et al., 2012	E. coli	M9 gluc, M9 glyc
rpoB	E. coli K12 (MG1655) Δ(pgi)	minimal (glucose)	Charusanti et al., 2010	E. coli	M9 gluc, M9 glyc
rpoB(His526Tyr)c	E. coli K12 (MG1655)	minimal (glycerol)	Conrad et al., 2010	E. coli	M9 gluc, M9 glyc
rpoB	E. coli B (REL606)	minimal (limiting glucose)	Tenaillon et al., 2016e	E. coli	M9 gluc, M9 glyc
rpoC	E. coli K12 (MG1655)	minimal (glycerol)	Herring et al., 2006	E. coli	M9 glyc
rpoC	E. coli K12 (MG1655)	minimal (lactate)	Conrad et al., 2009	E. coli	M9 glyc
rpoC	E. coli K12 (MG1655) Δ(pgi)	minimal (glucose)	Charusanti et al., 2010	E. coli	M9 glyc
rpoC(Arg1075Leu/Cys)	S. enterica LT2	NA (clinical isolate)	Brandis and Hughes, 2013	E. coli	M9 glyc
rpoS	E. coli K12 (MG1655)	minimal (lactate)	Conrad et al., 2009	E. coli, S. enterica	LB (E. co), M9 gluc (both), M9 glyc (S. en)
rpoS	E. coli K12	minimal (glucose, limiting phosphate) chemostat and batch	Wang et al., 2010	E. coli, S. enterica	LB (E. co), M9 gluc (both), M9 glyc (S. en)
rpoS	E. coli K12 (MG1655) Δ(pgi)	minimal (glucose)	Charusanti et al., 2010	E. coli, S. enterica	LB (E. co), M9 gluc (both), M9 glyc (S. en)
rpoS	E. coli K12 (BW2952)	minimal (limiting glucose) chemostat	Maharjan et al., 2012	E. coli, S. enterica	LB (E. co), M9 gluc (both), M9 glyc (S. en)
rpoS	E. coli B (REL606)	minimal (limiting glucose)	Tenaillon et al., 2016e	E. coli, S. enterica	LB (E. co), M9 gluc (both), M9 glyc (S. en)
ssuB	E. coli (MC1000)	LB	Puentes-Téllez et al., 2013	E. coli	LB
treB	E. coli K-12 (MG1655)	LB high temp "Evolugator"	Blaby et al., 2012	S. enterica	LB
trkA	E. coli (MC1000)	LB	Puentes-Téllez et al., 2013	E. coli	LB
trkH	E. coli B (REL606)	minimal (limiting glucose)	Tenaillon et al., 2016e	E. coli	LB
trkH	E. coli K12	minimal (glucose, limiting phosphate) chemostat and batch	Wang et al., 2010	E. coli	LB
a Where parallelism on amino acid or nucleotide level were found between our study and previous studies, the exact mutation as found in the reference has been annotated.
b The minimal media differ between different studies. Some use Davis minimal medium, others M9 minimal medium.
c Also found in other studies (e.g. Telenti et al., 1993; Wichelhaus et al., 1999; Mokrousov et al., 2003; Brandis et al., 2015).
d These were not inactivating mutations in malT as were found in our study.
e Only genes that had three or more mutations in Tenaillon et al., (2016) were used for the comparison.

## Sheet: Table S4
Table S4. Relative growth rates and fitness of re-constructed strains. The method used for re-construction of each single mutant is indicated.
Species	Genotype	Medium	Strain	Rel exp growth	SD exp growth	Significance exp growtha	BFP competitor	YFP competitor	Rel fitness	SD fitness	Significance fitnessa	Pairwise epistasis	Significant epistasisb	Source	Method for re-constructionc
E. coli	see Table S2	-	DA5438d	1			DA26570-71	DA26572-73	1			n/a		strain collection
S. enterica	see Table S2	-	DA6192e	1			DA28102	DA28100	1			n/a		strain collection
E. coli	gltP(-118ΔC)	LB	DA44807-10	0.960524	0.0111771	***	DA45453-55	DA45456-58	1.0034	0.0142624	-	n/a		this study	Dup-In (Näsvall et al., 2017)
E. coli	sapD(Gly235Ser)	LB	DA44884-85	0.97485	0.0119818	**	DA46745-47	DA46748-50	1.0036	0.0108549	-	n/a		this study	Dup-In (Näsvall et al., 2017)
E. coli	trkH(Pro94Thr)	LB	DA51169-72	0.986618	0.0296655	-	DA51425-26	DA51423-24	1.00569	0.0191106	-	n/a		this study	Two-steph
E. coli	arcA(Phe79Leu)	LB	DA43591	1.01555	0.0263875	-	DA45459-61	DA45462-64	1.00827	0.0041564	-	n/a		this study	Dup-In (Näsvall et al., 2017)
E. coli	arcA(His40Pro)	LB	DA43583, 607	1.00894	0.0175578	-	DA45447-49	DA45450-52	1.01368	0.00581166	-	n/a		this study	Dup-In (Näsvall et al., 2017)
E. coli	rpoS(Ile128Asn)	LB	DA48465-72	1.02145	0.0116502	-	DA49368-70	DA49365-67	1.01687	0.00635798	****	n/a		this study	Dup-In (Näsvall et al., 2017)
E. coli	rpoA(Asn294Lys)	LB	DA43619-26	0.995661	0.0272603	-	DA45471-73	DA45474-76	1.01767	0.00389774	*	n/a		this study	Dup-In (Näsvall et al., 2017)
E. coli	sapF(Arg158Ser)	LB	DA44819-22	0.995742	0.0233014	-	DA46751-53	DA46754-56	1.03257	0.00346347	****	n/a		this study	Dup-In (Näsvall et al., 2017)
E. coli	sapF(Ser184Leu)	LB	DA43596, 99	0.983086	0.00990184	-	DA45465-67	DA45468-70	1.0094	0.0101356	**	n/a		this study	Dup-In (Näsvall et al., 2017)
E. coli	arcA(Phe79Leu) sapF(Arg158Ser)	LB	DA45582-83	0.986226	0.0373049	-						n/a		this study
E. coli	rpoA(Asn294Lys) sapD(Gly235Ser)g	LB	DA45588-89	0.997663	0.0144893	-	DA46769-71	DA46772-74	0.999437	0.00377997	-	-0.0218873	Negativeg	this study
E. coli	rpoA(Asn294Lys) sapF(Arg158Ser)g	LB	DA45576-77	0.979932	0.0175221	-	DA46781-83	DA46784-86	1.02159	0.00584759	****	-0.0292243	Negativeg	this study
E. coli	gltP(-118ΔC) rpoA(Asn294Lys)	LB	DA47082-83	0.955033	0.0315797	*	DA48260-62	DA48263-65	1.02655	0.00238675	****	0.00542128	ns	this study
E. coli	arcA(His40Pro) sapF(Arg158Ser)g	LB	DA45573-74	0.993072	0.0440058	-	DA48278-80	DA48281-83	1.03429	0.00923238	****	-0.0124069	nsg	this study
E. coli	gltP(-118ΔC) sapF(Arg158Ser)	LB	DA45567-68	0.985259	0.00977787	-	DA46763-65	DA46766-68	1.03072	0.00631303	****	-0.0053584	ns	this study
E. coli	sapD(Gly235Ser) sapF(Ser184Leu)	LB	DA45591-92	0.991873	0.0252547	-	DA48745-47	DA48742-44	1.0476	0.0056	****	0.0345701	Positive	this study
E. coli	gltP(-118ΔC) rpoS(Ile128Asn)	LB	DA50352-55	0.995545	0.0287881	-	DA50643-45	DA50646-48	1.03815	0.00637399	***	0.0178238	ns	this study
E. coli	arcA(His40Pro) gltP(-118ΔC)	LB	DA47073-74	0.99356	0.0116455	-	DA48272-74	DA48275-77	1.03992	0.00625639	**	0.02279	ns	this study
E. coli	gltP(-118ΔC) trkH(Pro94Thr)	LB	DA50396-98	1.01429	0.0302526	-	DA50655-57	DA50658-60	1.05695	0.0212283	**	0.0478341	ns	this study
E. coli	arcA(His40Pro) gltP(-118ΔlC) trkH(Pro94Thr)	LB	DA50356-59	0.972404	0.0315745	-	DA50649-51	DA50652-54	1.0395	0.0161592	**	n/a		this study
S. enterica	Δ(barA)	LB	DA40296, 97	0.983726	0.0104451	-	DA46733	DA46710	1.033	0.014	***	n/a		this study	Dup-In (Näsvall et al., 2017)
S. enterica	barA(insATT 1209-10)	LB	DA45222, 25	0.982438	0.0147957	-	DA46714	DA46736-37	1.03165	0.0112408	***	n/a		this study	Dup-In (Näsvall et al., 2017)
S. enterica	barA(Gln470*)	LB	DA47102-04	0.985048	0.00838784	-	DA48284-86	DA48287-89	1.03375	0.00452896	****	n/a		this study	Dup-In (Näsvall et al., 2017)
S. enterica	Δ(flhE-flhD)	LB	DA40304-07	1.01952	0.0368309	-	DA43439-40, 59-60	DA43437-38, 57-58	1.041	0.00225521	****	n/a		this study	Dup-In (Näsvall et al., 2017)
S. enterica	barA(Gly455Cys)	LB	DA45218-19	0.968953	0.016524	***	DA46712-13	DA46734-35	1.03629	0.00328279	****	n/a		this study	Dup-In (Näsvall et al., 2017)
S. enterica	treB+	LB	DA41304-11	1.00351	0.00445303	-	DA43447-48, 55-56	DA43445-46, 53-54	1.0448	0.00773432	****	n/a		this study	Dup-In (Näsvall et al., 2017)
S. enterica	barA(Gly455Cys) treB+	LB	DA45296	0.968147	0.013738	***						n/a		this study	Dup-In (Näsvall et al., 2017)
S. enterica	barA(insATT 1209-10) treB+	LB	DA45300	0.955641	0.0237693	-						n/a		this study	Dup-In (Näsvall et al., 2017)
S. enterica	barA(Gln470*) treB+	LB	DA45292-93	1.00928	0.00604602	-	DA45483-85	DA45486-88	1.05297	0.0101259	****	-0.0249019	ns	this study	Dup-In (Näsvall et al., 2017)
S. enterica	barA(InsATT 1209-10) Δ(flhE-flhD)	LB	DA45681	1.04156	0.0230796	**	DA46717-18	DA46740	1.0626	0.00547947	****	-0.0113514	ns	this study
S. enterica	barA(Gln470*) Δ(flhE-flhD)	LB	DA45693-95	1.04363	0.0245846	**	DA46738-39	DA46715-16	1.06842	0.00938268	****	-0.00770743	ns	this study
S. enterica	barA(Gly455Cys) Δ(flhE-flhD)	LB	DA45678-80	1.01899	0.0131115	-	DA46705-06	DA46729	1.0738	0.0121278	****	-0.00497356	ns	this study
S. enterica	ΔflhE-flhD treB+	LB	DA47100	1.02346	0.00968447	-	DA48290	DA48291-93	1.07734	0.00546235	****	-0.0102911	ns	this study
S. enterica	barA(insATT 1209-10) ΔflhE-flhD treB+	LB	DA45696-97	1.0262	0.0192005	**						n/a		this study
S. enterica	barA(Gln470*) ΔflhE-flhD treB+	LB	DA45672	1.02971	0.00786818	-	DA46743-44	DA46720-21	1.11151	0.0165426	****	n/a		this study
S. enterica	barA(Gly455Cys) ΔflhE-flhD treB+	LB	DA45684	1.03608	0.0142246	-	DA46703-04	DA46728	1.10496	0.00508883	****	n/a		this study
E. coli	Δ(fim)	MH	DA45333-34	1.00943	0.0121655	-	DA45489-91	DA45492-94	0.922428	0.00403284	****	n/a		this study	Dup-In (Näsvall et al., 2017)
E. coli	gltP(-118ΔC )	MH	DA44807-10	1.00101	0.012569	-	DA45453-55	DA45456-58	1.01058	0.00655513	-	n/a		this study	Dup-In (Näsvall et al., 2017)
E. coli	flu(Leu500Pro)	MH	DA44483-86	0.998986	0.0133507	-	DA45507-09	DA45610-12	1.04887	0.00948058	-	n/a		this study	Dup-In (Näsvall et al., 2017)
E. coli	ftsI(Thr424Ala)	MH	DA43568-70	0.961491	0.0130915	*			1.06267	0.00950887		n/a		this study	Dup-In (Näsvall et al., 2017)
E. coli	fimE::IS5	MH	DA50482-85	0.979236	0.011718	-	DA51437-38	DA51435-36	1.08061	0.0149966	****	n/a		this study	Dup-In (Näsvall et al., 2017)
E. coli	rph-pyrE+ f	MH	DA44799-806	1.02318	0.00650559	-	DA45537-39	DA45540-42	1.09388	0.0083353	****	n/a		this study	DIRex (Näsvall, 2017)
E. coli	ftsX(wt) linked to cat-sacB-T0	MH	DA47491	0.980046	0.0161753	-						n/a		this study	co-transduction w. linked cat-sacBi
E. coli	ftsX(ΔGGCGTAAAGT; linked to cat-sacB-T0)	MH	DA47492, 93	0.860433	0.0118241	****						n/a		this study	co-transduction w. linked cat-sacBi
E. coli	Δ(fim) rph-pyrE+ f	MH	DA45341-42	1.04468	0.019252	*	DA45495-97	DA45498-00	0.94508	0.00675882	****	0.0272291	ns	this study
E. coli	Δ(fim) flu(Leu500Pro)	MH	DA45595-96	0.998236	0.0108182	-	DA46757-59	DA46760-62	1.01559	0.0201271	**	0.15598	Positive	this study
E. coli	gltP(-118ΔC ) rph-pyrE+ f	MH	DA51447-49	1.02352	0.0232067	-	DA51484-85	DA51482-83	1.08636	0.010542	****	-0.0190893	ns	this study
E. coli	ftsI(Thr424Ala) rph-pyrE+ f	MH	DA48185-86, 87	1.00332	0.0167905	-	DA48727-29	DA48724-26	1.09306	0.0189913	****	0.122386	Positive	this study
E. coli	flu(Leu500Pro) rph-pyrE+ f	MH	DA47593	1.01089	0.0150032	-	DA47679-81	DA47682-84	1.11016	0.0110909	****	0.0188063	ns	this study
E. coli	rph-pyrE+ f flu(Leu500Pro) fimE::IS5	MH	DA50840-42	1.00443	0.0183615	-	DA51429-30	DA51427-28	1.12929	0.0207985	***	n/a		this study
S. enterica	Δ(flhE-flhD)	MH	DA40304-07	1.00911	0.00960399	-	DA43439-40, 59-60	DA43437-38, 57-58	1.0014	0.00754292	-	n/a		this study	Dup-In (Näsvall et al., 2017)
S. enterica	malQ(Arg96Leu)	MH	DA54200-01	1.00672	0.0130543	-	DA54492	DA54493	1.05558	0.010247	****	n/a		this study	DIRex (Näsvall, 2017)
S. enterica	Δ(malT)	MH	DA40308-11	1.00508	0.021008	-	DA43427-28, 35-36	DA43425-26, 33-34	1.19496	0.026901	****	n/a		this study	Dup-In (Näsvall et al., 2017)
S. enterica	Δ(malT) Δ(flhE-flhD)	MH	DA43759-62	1.03872	0.00949297		DA45513-15	DA45516-18	1.24946	0.0191002	****	-0.0119155	ns	this study
E. coli	rph-pyrE+ f	M9 glycerol	DA44799-806	0.948409	0.0580167	-	DA45537-39	DA45540-42	1.0135	0.00958803	****	n/a		this study	DIRex (Näsvall, 2017)
E. coli	nusA(Arg258Cys)	M9 glycerol	DA44482	1.09652	0.0940341	-	DA45543-45	DA45546-48	1.10773	0.0351322	****	n/a		this study	Dup-In (Näsvall et al., 2017)
E. coli	rne(Leu426Arg)	M9 glycerol	DA43547, 75	1.12783	0.0495225	**	DA46805-07	DA46808-10	1.09787	0.0141558	****	n/a		this study	Dup-In (Näsvall et al., 2017)
E. coli	relA(Ser258Cys)	M9 glycerol	DA50399	1.18943	0.0114422	****	DA50637-39	DA50640-42	1.09942	0.0291893	****	n/a		this study	Two-steph
E. coli	rne(Gly172Ser)	M9 glycerol	DA43527,59	1.09331	0.00979813	***	DA45525-27	DA45528-30	1.12104	0.0337668	****	n/a		this study	Dup-In (Näsvall et al., 2017)
E. coli	glpK(Asn325His)	M9 glycerol	DA43523, 55	1.25972	0.0264987	****	DA45519-21	DA45522-24	1.12299	0.0131015	****	n/a		this study	Dup-In (Näsvall et al., 2017)
E. coli	glpK(Ser58Arg)	M9 glycerol	DA44879, 87, 927	1.37284	0.0416343	****	DA51522-24	DA51525-27	1.13465	0.00379358	****	n/a		this study	Dup-In (Näsvall et al., 2017)
E. coli	glpK(Ala19Ser)	M9 glycerol	DA43515, 19	1.12298	0.0531807	**	DA47733-35	DA47730-33	1.14486	0.0164647	****	n/a		this study	Dup-In (Näsvall et al., 2017)
E. coli	glpK(Arg34Ser)	M9 glycerol	DA44815-16	1.20171	0.0733427	**	DA46787-89	DA46790-92	1.14766	0.00728546	****	n/a		this study	Dup-In (Näsvall et al., 2017)
E. coli	glpK(Val8Phe)	M9 glycerol	DA43531, 35	1.32635	0.0627687	****	DA46793-95	DA46796-98	1.15907	0.00408074	****	n/a		this study	Dup-In (Näsvall et al., 2017)
E. coli	glpK(Ala66Val)	M9 glycerol	DA43539, 43	1.38063	0.0374705	****						n/a		this study	Dup-In (Näsvall et al., 2017)
E. coli	rne(Val213Leu)	M9 glycerol	DA43571	1.02921	0.0253748	-						n/a		this study	Dup-In (Näsvall et al., 2017)
E. coli	rne(Asp415Asn)	M9 glycerol	DA44488-89	1.11552	0.0494117	**						n/a		this study	Dup-In (Näsvall et al., 2017)
E. coli	rpoC(Arg1075Leu)	M9 glycerol	DA48363-69	1.17031	0.0657214	**	DA48883-85	DA48880-82	1.13802	0.0350142	****	n/a		this study	Two-steph
E. coli	glpK(Arg189Ser Arg157Gly)	M9 glycerol	DA44895-96	1.30988	0.0604243	****	DA48877-79	DA48874-76	1.12688	0.0102571	****	n/a		this study	Dup-In (Näsvall et al., 2017)
E. coli	nusA(Arg258Cys) rph-pyrE+ f g	M9 glycerol	DA49416-19	1.17426	0.0503007	***	DA49638-40	DA49635-37	1.14083	0.0337558	****	0.018156	nsg	this study
E. coli	glpK(Val8Phe) rph-pyrE+ f	M9 glycerol	DA49133-35	1.51314	0.0192687	****	DA49215-17	DA49218-20	1.19568	0.0117205	****	0.0209651	ns	this study
E. coli	glpK(Asn325His) nusA(Arg258Cys)	M9 glycerol	DA45669-70	1.51242	0.047411	****	DA46799-01	DA46802-04	1.19843	0.0195059	****	-0.0455394	ns	this study
E. coli	rne(Gly172Ser) rph-pyrE+ f	M9 glycerol	DA49420-23	1.29227	0.0340369	****	DA49644-46	DA49641-43	1.20826	0.0107941	****	0.0720847	Positive	this study
E. coli	glpK(Val8Phe) nusA(Arg258Cys)	M9 glycerol	DA49130-32	1.59709	0.0936726	****	DA49221-23	DA49224-26	1.22235	0.00629943	****	-0.061578	Negative	this study
E. coli	glpK(Val8Phe) rne(Gly172Ser)	M9 glycerol	DA49412-14	1.38967	0.00283373	****	DA49632-34	DA49629-31	1.25146	0.0356993	****	-0.0479067	ns	this study
E. coli	glpK(Ser58Arg) rpoC(Arg1075Leu)	M9 glycerol	DA51439-42	1.60779	0.0521823	****	DA51476-77	DA51474-75	1.30124	0.0141363	****	0.00998052	ns	this study
E. coli	glpK(Val8Phe) nusA(Arg258Cys) rne(Gly172Ser)	M9 glycerol	DA50360-62	1.60144	0.0735327	****	DA50613-15	DA50616-18	1.28105	0.0169102	****	n/a		this study
E. coli	glpK(Val8Phe) nusA(Arg258Cys) relA(Ser258Cys)	M9 glycerol	DA52048	1.63096	0.0483688	****	DA51528-31	DA51532-35	1.26232	0.0180529	****	n/a		this study
E. coli	glpK(Val8Phe) rne(Gly172Ser) rph-pyrE+ f	M9 glycerol	DA50363-65	1.65997	0.0369523	****	DA50619-21	DA50622-24	1.30592	0.0192414	****	n/a		this study
S. enterica	glpK(Gly232Asp)	M9 glycerol	DA39455, 57, 59	1.06544	0.0282592	*						n/a		this study	Dup-In (Näsvall et al., 2017)
S. enterica	glpK(Gly231Asp)	M9 glycerol	DA39495-98	1.08126	0.0116461	***						n/a		this study	Dup-In (Näsvall et al., 2017)
S. enterica	nadR(Gly290Asp)	M9 glycerol	DA39451, 52, 54	1.10656	0.0209033	***						n/a		this study	Dup-In (Näsvall et al., 2017)
S. enterica	nadR(Gln134fs)	M9 glycerol	DA39420, 17	1.12565	0.0390003	**						n/a		this study	Dup-In (Näsvall et al., 2017)
S. enterica	nadR(Glu374*)	M9 glycerol	DA39447, 48	1.12598	0.0477223	**						n/a		this study	Dup-In (Näsvall et al., 2017)
S. enterica	nadR(Trp157Arg)	M9 glycerol	DA39435	1.13126	0.0508537	**						n/a		this study	Dup-In (Näsvall et al., 2017)
S. enterica	Δ(pykF)	M9 glycerol	DA40441-44	0.998746	0.011757	-	DA43467-68, 71-72	DA43465-66, 69-70	0.969572	0.0010533	***	n/a		this study	Dup-In (Näsvall et al., 2017)
S. enterica	Δ(relA)	M9 glycerol	DA45230-33	0.998536	0.0177696	-	DA45549-51	DA45552-54	0.985909	0.0219796	-	n/a		this study	Dup-In (Näsvall et al., 2017)
S. enterica	relA(Ile338Asn)	M9 glycerol	DA49120, 21, 23	1.1576	0.0321856	***	DA49207-08	DA49209-10	1.00359	0.0108937	-	n/a		this study	Dup-In (Näsvall et al., 2017)
S. enterica	nadR(Ala317Glu)	M9 glycerol	DA39428	1.08049	0.0598927	-	DA43443, 44	DA43441, 42	1.03276	0.00517495	****	n/a		this study	Dup-In (Näsvall et al., 2017)
S. enterica	Δ(nadR)	M9 glycerol	DA40292-95	1.04992	0.014029	**	DA46707-08	DA46730	1.03728	0.00137634	****	n/a		this study	Dup-In (Näsvall et al., 2017)
S. enterica	nadR(Leu251Phe)	M9 glycerol	DA39427, 39, 43	1.0888	0.037567	*	DA46709	DA46731-32	1.03889	0.00742235	****	n/a		this study	Dup-In (Näsvall et al., 2017)
S. enterica	glpK(Arg34His)	M9 glycerol	DA39493, 94, 503	1.14823	0.0558486	*	DA43451-52, 63-64	DA43449-50, 61-62	1.06575	0.0145862	****	n/a		this study	Dup-In (Näsvall et al., 2017)
S. enterica	glpK(Val8Ile)	M9 glycerol	DA39489, 90, 99	1.10362	0.0246695	***	DA46697	DA46722	1.07163	0.00503022	****	n/a		this study	Dup-In (Näsvall et al., 2017)
S. enterica	glpK(Gly234Asp)	M9 glycerol	DA39515, 16	1.20379	0.00975881	****	DA45555-57	DA45558-60				n/a		this study	Dup-In (Näsvall et al., 2017)
S. enterica	glpK(Val8Ile) relA(Ile338Asn)	M9 glycerol	DA45304-07	0.884637	0.0942978	-	DA45555-57	DA45558-60	0.863392	0.0349097	****	-0.212087	Negative	this study
S. enterica	nadR(Ala317Glu) relA(Ile338Asn)	M9 glycerol	DA49125-29	1.16776	0.0129003	****	DA49211-12	DA49213-14	0.944249	0.0165334	****	-0.0922207	Negative	this study
S. enterica	glpK(Arg34His) relA(Ile338Asn)	M9 glycerol	DA49109-11	1.22931	0.0318108	****	DA49200-01	DA49202-03	0.989567	0.013272	*	-0.0800088	Negative	this study
S. enterica	glpK(Val8Ile) nadR(Ala317Glu)	M9 glycerol	DA43634-37	1.26119	0.0471869	***	DA46698-99	DA46723-24	1.08822	0.00525433	****	-0.0185257	Negative	this study
S. enterica	glpK(Arg34His) nadR(Ala317Glu)	M9 glycerol	DA49115	1.2384	0.0314187	****	DA49204	DA49205-06	1.09119	0.00552245	****	-0.00947274		this study
S. enterica	nadR(Leu251Phe) Δ(relA)	M9 glycerol	DA43638-40	1.19412	0.0594902	**						n/a		this study
S. enterica	nadR(Ala317Glu) relA(Ile338Asn) glpK(Arg34His)	M9 glycerol	DA50574-75	1.2141	0.0456147	***	DA51516-18	DA51519-21	1.06665	0.00876468	****	n/a		this study
E. coli	glpK(Asn325His)	M9 glucose	DA43523	0.984424	0.00454065	-	DA45519-21	DA45522-24	1.0123	0.0162468	-	n/a		this study	Dup-In (Näsvall et al., 2017)
E. coli	rpoS(Ala130Glu)	M9 glucose	DA50330-31	0.969128	0.046939	-	DA50607-09	DA50610-12	1.02788	0.0115683	***	n/a		this study	DIRex (Näsvall 2017)
E. coli	rne(Gly172Ser)	M9 glucose	DA43527	1.08039	0.0109829	***	DA45525-27	DA45528-30	1.09388	0.019678	****	n/a		this study	Dup-In (Näsvall et al., 2017)
E. coli	rpoB(Leu671Met)	M9 glucose	DA43603, 579	1.16626	0.0253322	****	DA45531-33	DA45534-36	1.09216	0.0147715	****	n/a		this study	Dup-In (Näsvall et al., 2017)
E. coli	proQ(Glu30stop)	M9 glucose	DA48379-80	1.20915	0.0373663	****	DA48889-91	DA48886-88	1.12778	0.026031	****	n/a		this study	Two-steph
E. coli	proQ(Asp92fs)	M9 glucose	DA48224-27	1.11446	0.0548043	**	DA50786-87	DA50788-89	1.12978	0.00969983	****	n/a		this study	Two-steph
E. coli	rph-pyrE+ f	M9 glucose	DA44799-806	1.27067	0.0390059	****	DA45537-39	DA45540-42	1.14439	0.0119834	****	n/a		this study	DIRex (Näsvall, 2017)
E. coli	proQ(Leu17Glu)	M9 glucose	DA48383-86	1.26551	0.052964	****	DA49386-88	DA49383-85	1.1466	0.0169935	****	n/a		this study	Two-stehh
E. coli	proQ(Leu17Glu) rph-pyrE+ f	M9 glucose	DA48393	1.28884	0.0501614	****	DA49374-76	DA49371-73	1.14439	0.0119834	****	-0.167762	Negative	this study
E. coli	proQ(Leu17Gln) rpoS(Ala130Glu)	M9 glucose	DA50782-85	1.32898	0.0576224	****	DA51433-34	DA51431-32	1.16241	0.0109197	****	-0.0161501	ns	this study
E. coli	proQ(Leu17Gln) rpoB(Leu671Met)g	M9 glucose	DA50770-73	1.37666	0.0459232	****	DA51421-22	DA51419-20	1.16572	0.0109401	****	-0.0865449	Negativeg	this study
E. coli	proQ(Asp92fs ) rph-pyrE+ f	M9 glucose	DA48388	1.25158	0.0238721	****	DA49380-82	DA49377-79	1.17164	0.00450366	****	-0.121265	Negative	this study
E. coli	rph-pyrh+ f rpoB(Leu671Met)	M9 glucose	DA48181-84	1.33352	0.0248893	****	DA48739-41	DA48736-38	1.17903	0.0110261	****	-0.0708254	Negative	this study
E. coli	rph-pyrE+ f rpoB(Leu671Met) rpoS(Ala130Glu)	M9 glucose	DA51443-46	1.38052	0.0278905	****	DA51480-81	DA51478-79	1.17196	0.0122867	****	n/a		this study
S. enterica	clpA(Thr354Met)	M9 glucose	DA55711-12	1.00708	0.0402036	-	DA55789-90	DA55791-92	1.00224	0.00154611	-	n/a		this study	DIRex (Näsvall 2017)
S. enterica	Δ(pykF)	M9 glucose	DA40441-44	1.06354	0.0205088	***	DA43467, 68, 71	DA43465-66, 69-70	1.04229	0.0107218	*	n/a		this study	Dup-In (Näsvall et al., 2017)
S. enterica	Δ(pykF) clpA(Thr354Met)	M9 glucose	DA55717-18	1.07391	0.0114777	****	DA55793-94	DA55795-96	1.00108	0.000585707	-	-0.0435458	Negative	this study
a Significant difference to wild-type according to a Student's T-test. *, p < 0.05; **, p < 0.01; ***, p < 0.001; ****, p < 0.0001.
b Significant cases of positive and negative epistasis. Cases that could not be distinguished from additivity with the resolution of the fitness assays are denoted "ns" for non significant. See Materials and methods for calculations.
c All multiple mutants were constructed by transductions of Dup-Ins, DIRex intermediates, or cat-sacB-cassettes, followed by spontaneous loss of the Dup-Ins or DIRex intermediates, or a second transduction to replace cat-sacB cassettes.
d All re-constructed E. coli strains are derivatives of DA5438.
e All re-constructed S. enterica strains are derivatives of DA6192.
f Corrected frameshift in rph-pyrE.
g Combination of mutational targets that were not found within the same evolving population.
h Transduction of the mutation using a linked cat-sacB cassette, followed by a second transduction to replace the cat-sacB cassette.
i Transduction of the mutation using a linked cat-sacB cassette, the cat-sacB cassette was not removed.

## Sheet: Table S5
Table S5. Differences in utilization of different carbon sources of evolved and re-constructed mal and treB mutants.
Strain	Genotype	Relevant mutations	Trea	Mala	Mdxa	Glua	No CSa
DA6192	wt	-b	+	-	+	+++	-
DA41304	treB+	treB+	+++	-	+	+++	-
DA18269	evolved population	malT(Trp52Cys; 15%), malE(Trp184*; 21%)	+	-	+/-	+++	-
DA18270	evolved population	treB+(8,3%), malQ(Arg96Cys; 16%), malT(Gln855*; 76%)	+++/+	++/-	++/-	+++	-
DA18271	evolved population	c malT(Gln740*)	+	-	+	+++	-
DA18272	evolved population	c malT(ΔAla584-Ser592)	+	+	+	+++	-
DA40308	ΔmalT	ΔmalT	+	-	-	+++	-
a Minimal medium supplemented with 0.2% trehalose (Tre), maltose (Mal), maltodextrin (Mdx), glucose (Glu); or with no carbon source (No CS). The estimated approximate colony sizes after two days at 37 °C is indicated as "-", very tiny colonies were visible after one day (even on medium without carbon source), but these did not increase in size during prolonged incubation; "+", small colonies afte…
b Our wild type differs from the published sequence of S. enterica serovar Typhimurium strain LT2 (AE_006468,2) by e.g.the mutations malP(I458fs; Δ37 bp,) malQ(L96R) malT(-46+A). See the footnote of Table S2 for a complete list.
c Single clones from the evolved population were sequenced.

## Sheet: Table S6
Table S6. Comparison between mutations found in lineages accidentally evolved in iron deficient media with those evolved in media with normal amounts of iron. Strains or mutations that were excluded in this study are marked in grey.
Iron	Species	Evolved pop	Media	# Gen.	Mutations	Source
deficient	S. enterica	DA10876	M9 glucose	1000	iroN(Ala162Thr) pykF(Arg73Leu) rfbD(pro43fs) emrR promoter rpoS(Arg141Cys) dup(rrnB-rrnE)	lab collection
deficient	S. enterica	DA10877	M9 glucose	1000	iroN(Ser87Leu) pykF(Leu432Pro) fes(C-88T)/fepA(G-101A) rfbC(*184Ser) clpA(Thr354Met) ytfG(His154Pro) dup(rrnB-rrnE)	lab collection
deficient	S. enterica	DA10878	M9 glucose	1000	iroN(Ser87Leu) Δ(pykF[1389]-orf245[27], 4819 nt) fes(T-82C)/fepA(A-107G) rfbI(Gly120syn; GGT → GGG) rfbC(Arg60Ile) dup(rrnB-rrnE)	lab collection
deficient	S. enterica	DA10879	M9 glucose	1000	iroN(Ala162Val) pykF(Thr454fs) fes(G-87T)/fepA(C-102A) promoter rfbP(Pro129fs) ptsP(Gln507*) dup(rrnB-rrnE)	lab collection
deficient	S. enterica	DA10880a	M9 glycerol	1000	iroN(Gly83Ser) pykF(Gln224*) rfbD(Glu118Gly) ptsP(Arg64*) prpR(Asp386Ala) dup(rrnB-rrnE)	lab collection
deficient	S. enterica	DA10881a	M9 glycerol	1000	iroN(Met76Ile) rfbI(Pro162Ser) Δ(rfbN[945]-rfbUVXJHGF-rbfI[487]) rpoS(Ser90Phe) dup(rrnB-rrnE)	lab collection
deficient	S. enterica	DA10882a	M9 glycerol	1000	glpK(Gln176Lys) nadR(gln134fs) fes(G-81A)/ fepA(C-108T) rfbD(Δ nt 738-791) crl(Arg32fs) ytfG(His154Pro) fels-1(activation) dup(rrnB-rrnE)	lab collection
deficient	S. enterica	DA10883a	M9 glycerol	1000	iroN(Gly500Arg) fepA(Asp721Asn) fes(G-81A)/fepA(C-108T) rfbD(Asp113fs) crl(Arg32fs) stm2800(C-76A promoter region) rpsA(Asp34Tyr) dup(rrnB-rrnE)	lab collection
normal	S. enterica	DA20884	M9 glycerol	1000	glpK(Gly232Asp) nadR(Gln134fs) yehU(Pro381Leu)	lab collection
normal	S. enterica	DA20885	M9 glycerol	1000	glpK(Val8Ile) nadR(Leu251Phe)	lab collection
normal	S. enterica	DA20886	M9 glycerol	1000	glpK(Gly231Asp) nadR(Gln134fs) nadR(Ala317Glu) yecS(G-20A)	lab collection
normal	S. enterica	DA20887	M9 glycerol	1000	glpK(Arg34His) nadR(Trp157Arg)	lab collection
normal	S. enterica	DA20888	M9 glycerol	1000	glpK(Val8Ile) nadR(Leu251Phe) nadR(Glu374*) relA(Arg280Cys)	lab collection
normal	S. enterica	DA20889	M9 glycerol	1000	glpK(Arg34His) nadR(Trp157Arg)	lab collection
normal	S. enterica	DA20890	M9 glycerol	1000	nadR(Gly290Asp) relA(Gly59fs) yciM(Tyr39Asp)	lab collection
normal	S. enterica	DA20891	M9 glycerol	1000	glpK(Gly234Asp) relA(Ile338Asn)	lab collection
a In addition to the eight mutants mentioned in the main article, we also WGS another four lineages that were evolved at the same occasion as the S. enterica in M9 glucose but at a different occasion than the other M9 glycerol evolved S. enterica. The majority of the mutations in these lineages were more similar between the M9 glucose and M9 glycerol lineages than between the two occasions of S. …

## Sheet: Table S7
Table S7. Primers used for re-constructions in E. coli
Primer name	Primer 3' -5' a
arcA_move_F	AACCCAGGCAAAATTCAGTCCCGTGCTGAACTGCTGAAGAcatatgaatatcctccttagttcc
arcA_move_R	AGTGTCAAAAACGGCTGTCATCCTAACCATTTTAACAGCAgtgtaggctggagctgcttc
arcA_contr_F	TCCCAACCATTGAACTTGT
arcA_contr_R	ACGCCGATCATGTTAATTTG
fim_del_F	AATGGAGTTGACTAATAATGTCATATGTGAGACGGCTAGTcatatgaatatcctccttagttcc
fim_del_R	TAATATTGCGTACCAGCATTAGCAATGTCCTGTGATTTCTgtgtaggctggagctgcttc
fim_oligo	TTGCGTACCAGCATTAGCAATGTCCTGTGATTTCTACTAGCCGTCTCACATATGACATTATTAGTCAACT
fim_move_F	TCACAAAATATGTCGATCTTTTTCTAAGAGGAAGATGCCAcatatgaatatcctccttagttcc
fim_move_R	TATTAATAGTGATTTCACCTTCGCATGGCAAACGACGCTAgtgtaggctggagctgcttc
fim_contr_F	GATGTTGGTGTTTTCAGGATG
fim_contr_R	GCGTCTTATCTGGCCTACAA
fimE_contr_F	GGATAGAGCCAGAGGACGA
fimE_contr_R	GTAGAACTGAGGGACAGAG
flu_move_F	TGTTTTCGTTACTGTCTCTCTTGTCCGTGCAATAGCTCAAcatatgaatatcctccttagttcc
flu_move_R	TAAAAAGTTGTATCAATTTAAGTGATATAGGGAGTCCGGAgtgtaggctggagctgcttc
flu_contr_F	GTCTGTATTGCCTCTGTTGC
flu_contr_R	GGTTTTTCACTTTCAGGGTTG
ftsI_move_F	ATTATCGAGCAAAAATTATCGCGTCTGTCGAGCATGAACCcatatgaatatcctccttagttcc
ftsI_move_R	GTAAGAAGTCGAGCAGTTCGTTATCGCCAAAGGTGGCAATgtgtaggctggagctgcttc
ftsI_contr_F	GGGGTATTACAGAAGTCGAGT
ftsI_contr_R	TTATTGATGTAGCGACCGTC
ftsX_CSB_F	CTGCGCCGGTAAACTCCTGGTCACCGTACTGCGCAACCGGgtgtaggctggagctgcttc
ftsX_CSB_R	AGAAGATATTAAAGTCGCGGTCGTGGGCGCAATGTCCGGTcatatgaatatcctccttagttcc
ftsX_CSB_contr_F	TGATGAAGAACAGAGGTGAC
ftsX_CSB_contr_R	ACAACATCACAACACACGTA
ftsX_contr_F	TCCACAAGTTCAATGCAAGC
ftsX_contr_R	GCGTGGAGAAAGTGAACTAT
glpK_move_F	CTTTTTCCCAGACAATAGTGGTTTCACGCTGGTTCGTAATcatatgaatatcctccttagttcc
glpK_move_R	TATTCCGCGCGAGATGCTGCCAGAAGTGCGTCGTTCTTCCgtgtaggctggagctgcttc
glpK_contr_F	TCGCGCGTATAATGTGGTTA
glpK_contr_R	AGAACAAAAAGCTTCGCTG
glpT_move_F	TGGTAATAAAGCACCGTCGCCAGCGCCGCATACAGTTCAGcatatgaatatcctccttagttcc
glpT_move_R	GTTGGCGACCGTCGATATCTCGAAATATCAGAGCACTACGgtgtaggctggagctgcttc
gltP_contr_F	AGCGGAGATTGGATTAATCA
gltP_contr_R	CGGAGAGAGCAAATTGACGA
nusA_move_F	CAGACGAAGAGGATTATGATGCGATCCCTCGTCGTGCCATcatatgaatatcctccttagttcc
nusA_move_R	AAATCATCACCGGCGTGGTGAAAAAAGTAAACCGCGACAAgtgtaggctggagctgcttc
nusA_contr_F	CAACAGCTCTTTCATCGGCA
nusA_contr_R	CGATGGTGGTTGATCAGTTC
proQ_CSB_F	TGGTGTTCGCAAGCGTTGCCAGAAAACTGGTTTCTCCCGCgtgtaggctggagctgcttc
proQ_CSB_R	ATTTTACGCGGATTTAAATCGCGACTTTAACGCGCTGATGcatatgaatatcctccttagttcc
proQ_oligo	TTCGCAAGCGTTGCCAGAAAACTGGTTTCTCCCGCCATCAGCGCGTTAAAGTCGCGATTTAAATCCGCGT
proQ_CSB_contr_F	CCGTCAAACACATGAACATC
proQ_CSB_contr_R	ATTTGTGGTGTGTTAAGAGC
proQ_del_F	CTGTTTTTGGCGCTTTCTCTACCGGCTTTTGCGCACGAGGcatatgaatatcctccttagttcc
proQ_del_R	TTGTTGGCTACGTCCGTTGTAATCAGGAAATTTCATGGAAgtgtaggctggagctgcttc
proQ_oligo_-RBS	CATGCCTGCGCTTGTTGGCTACGTCCGTTGTAATCCCTCGTGCGCAAAAGCCGGTAGAGAAAGCGCCAAA
proQ_move_F	GATAGAATTTCTGGATCGTGTACTGCACAGAACCCAGCGCCATATGAATATCCTCCTTAGTTC
proQ_move_R	CCAGACTTGAAAATAGTCGCGTAACCCATACGATGTGGGTGTGTAGGCTGGAGCTGCTTC
proQ_contr_F	GCGGTAAGCCTAAAAAACATG
proQ_contr_R	GTATCGAGGATGTTCATGTGTT
relA_CSB_F	AAACCAATTAAATTCAATGAATTAAAAAATGATGTAGACCgtgtaggctggagctgcttc
relA_CSB_R	CTGATGCTAAACGCAAAATAGCCTGTTGTGCTATGTATCAcatatgaatatcctccttagttcc
relA_oligo	GCTAAACGCAAAATAGCCTGTTGTGCTATGTATCAGGTCTACATCATTTTTTAATTCATTGAATTTAATT
relA_CSB_contr_F	TTCTCGGGTAATGGATGTCT
relA_CSB_contr_R	GCTGGGTGTAGAAATCGATA
relA_contr_F	CCCAACTCTGCATCTTCAT
relA_contr_R	CTGAAATGGGAACTGGAAGA
rne_move_F	CAAAAGCTGCGTAACGCGCGCTAATACAAGCATATAAACCcatatgaatatcctccttagttcc
rne_move_R	ATCGAAGGCGACGACCGTACCGAATTAAAAGAAGCACTGGgtgtaggctggagctgcttc
rne_contr_F	ACGTTTTTCATTCAGCAGG
rne_contr_R	CGGCATTAACCACCTTTATCA
rph_add_CSB_F	CACCCATGAAGAGCTACTCATCTTGTTGGCTCTGGCCCGAgtgtaggctggagctgcttc
rph_add_CSB_R	AGCGCCGCCTTCTGCGTCGCTACAATGGATTCGATTCCCCcatatgaatatcctccttagttcc
rph_oligo_revFS	GCCTTCTGCGTCGCTACAATGGATTCGATTCCCCcTCGGGCCAGAGCCAACAAGATGAGTAGCTCTTCATG
rph_move_F	GGGCGATCAGACGCTGGATTTCCATTGTGCGTCCACCCTGcatatgaatatcctccttagttcc
rph_move_R	CCAATGGCGCGACGCTTGCTGGCGTGTTGATTTCGCTCGAgtgtaggctggagctgcttc
rph_contr_F	CTTTTGCTTCTTTGCGGTTA
rph_contr_R	AGTAGATTTGAAAGCGCTGG
rpoA_move_F	TTTATACCCGTAGTATCCCCACTTATCTACAATAGCTGTAcatatgaatatcctccttagttcc
rpoA_move_R	TACGATGGCGCATGACCTTATCCTTCTCAGTAAAACCTTAgtgtaggctggagctgcttc
rpoA_contr_F	GGCAGAGTCGTCTTGATG
rpoA_contr_R	CAATCGATCCTGAAGAGGC
rpoB_move_F	CCCTTCCGGTTGCAGCCTGAGAAATCAGGCTGATGGCTGGcatatgaatatcctccttagttcc
rpoB_move_R	TATTCCAATCTCACGCCTTGTGCAACGATTAAATCGCCGCgtgtaggctggagctgcttc
rpoB_contr_F	TCCGGTCAACAAAATAGTGT
rpoB_contr_R	CACGTTCCATACCAGTACCAA
rpoC_CSB_F	CACTGGCGGCAGGCGATAACAGCGCCATCATGTCGTCGCGgtgtaggctggagctgcttc
rpoC_CSB_R	TGCTGACGTAGAGCGGGCGCTAAATGCCTCGCAACTCACCcatatgaatatcctccttagttcc
rpoC_oligo	CGTAGAGCGGGCGCTAAATGCCTCGCAACTCACCCGCGACGACATGATGGCGCTGTTATCGCCTGCCGCC
rpoC_CSB_contr_F	AAAGCCCATCTCCCGTATA
rpoC_CSB_contr_R	TGTTAGTGAATACGGCGATT
rpoC_contr_F	TCAGGAAGAGAAGCAGGTT
rpoC_contr_R	CTGATCTGTACGCCATCTTC
rpoS(A130E)move_F	CTGGACCTTATCGAAGAGGGCAACCTGGGGCTGATCCGCGAGGTAGAGAAGTTTGAgtgtaggctggagctgcttc
cat_midF	CGACGATTTCCGGCAGTTTC
rpoS(A130E)move_R	TGAGAAGCGGAAACCACGTTCCGGGTCAAACTTCTCTACCTCGCGGATCAGCCCCAgtgtaggctggagctgcttc
cat_midR2	GCCGACATGGAAGCCATCAC
rpoS_move_F	GAAAGGCCAGTCTCAAGCGAGGCTGGCCTTTTCTGTGCACcatatgaatatcctccttagttcc
rpoS_move_R	TTTGGTTCATAATCGCCCGTTCAATCGTCTGGCGAATCCAgtgtaggctggagctgcttc
rpoS_contr_F	TCCAGCTTATGGGACAACT
rpoS_contr_R	TGAGAACGGAGTTGAGGTTT
sapF/D_move_F	AGATTATTGAAACGATGCGTATGGTTGGGCTGCTACCGGAcatatgaatatcctccttagttcc
sapF/D_move_R	CGTGGCGTCACAATGCATTCTCGTTGTGCATACGGGCAACgtgtaggctggagctgcttc
sapF_contr_F	GATCTTTACGCCACGCAT
sapF_contr_R	CACTGCATTTTGGCGATTAT
sapD_contr_F	GTTCAGCGGGAAATGACA
sapD_contr_R	CGCAGTTTTCCCTATGAGT
trkH_CSB_F	AATCGCCCATTTAACCGACAAACCGACGCTGAAATAAGCAGTGTAGGCTGGAGCTGCTTC
trkH_CSB_R	ATTTAAAATAATTTTCTGACCGCGCATTTTTTATTCTTTACATATGAATATCCTCCTTAGTTCC
trkH_contr_F	CCCGAATCGTTGGACTAC
trkH_contr_R	GGGCGCATTTTGTTATCTTTC
trkH_oligo	AAAATAATTTTCTGACCGCGCATTTTTTATTCTTTATGCTTATTTCAGCGTCGGTTTGTCGGTTAAATG
trkH_delCSB_contr_F	CATCAAATACCAGTTCGGCA
trkH_delCSB_contr_R	GCCGGAGTGAATAAGTAACG
a Sequence in lower case indicate the part of the primer that hybridizes in the amplified cat-sacB (GenBank KM018298) or amilCP-cat-sacB (Acatsac1; Näsvall et al., 2016).

## Sheet: Table S8
Table S8. Primers used for re-constructions in S. enterica.
Primer name	Primer 3' -5' a
barA_del_F	GACCAACTACAGCCTGCGCGCACGCATGATGATTCTGATCcatatgaatatcctccttagttcc
barA_del_R	CGCCGCCATCCGGCGAATATCAGCCTAATATCTTCTTCGCgtgtaggctggagctgcttc
barA_oligo	ACTACAGCCTGCGCGCACGCATGATGATTCTGATCGCGAAGAAGATATTAGGCTGATATTCGCCGGATGG
barA_move_F	CGCGCCGCCGCCTGCCAGATCCAACACATCGACATGCAGAcatatgaatatcctccttagttcc
barA_move_R	CCGGCGCGCCTTGGGGTTATCGGCGTCGTGCGCGGTTAAGgtgtaggctggagctgcttc
barA_contr_F	CATCGACCAGCTTTTTCTCA
barA_contr_R	TGAAGAATGCGAGTGAAAAC
clpA(T354M)move_F	ATTACCGAGCCTTCGGTGGAAGAGATGGTGCAAATTATCAACGGCTgtgtaggctggagctgcttc
cat_midF	CGACGATTTCCGGCAGTTTC
clpA(T354M)move_F	CGCTTCGTACTTAGGTTTCAAGCCGTTGATAATTTGCACCgtgtaggctggagctgcttc
cat_midR2	GCCGACATGGAAGCCATCAC
clpA_contr_F	TTGAGCAGGATACCAACAG
clpA_contr_R	GATATATTTTACCGCCAGCTC
flh_del_F	AAAGAGAGTCAGGTCTGCTACCTGGCAAAGAAAGGGGCGGcatatgaatatcctccttagttcc
flh_del_R	ATCTTAGGCATTTGTAAAAATTGATGTAAACGTGTAAGGCgtgtaggctggagctgcttc
flh_oligo	GAGTCAGGTCTGCTACCTGGCAAAGAAAGGGGCGGGCCTTACACGTTTACATCAATTTTTACAAATGCCT
flh_move_F	ATTCTTTACATAAGAATAATTAATGATTAATTATGATGTCcatatgaatatcctccttagttcc
flh_move_R	ATCATTGATGACTGGTTTGCCGATCGTTTTGCGGAAGGCGgtgtaggctggagctgcttc
flh_contr_F	CAAAAACGCAAAGAGTCCG
flh_contr_R	TTGTATGTCACGAAGCTGA
glpK_move_F	TCGCTTACCAGACCCGCGACGTACTGGAAGCGATGCAGGCcatatgaatatcctccttagttcc
glpK_move_R	ATATGAGGATTCGGGTAAGTTGAGAAAATGCCTGCGAGATgtgtaggctggagctgcttc
glpK_contr_F	CCACACAACAAAATGCTTC
glpK_contr_R	CATTCCTTCCTTTACGCACA
malT_del_F	CCCCATTTCCCACAGTGAAGTGATTGCTATGTTGATTCCGcatatgaatatcctccttagttcc
malT_del_R	TACACACCAGGACGTTGCCTGTTTTGCCTCAAACCCCGTAgtgtaggctggagctgcttc
malT_oligo_F	TTTCCCACAGTGAAGTGATTGCTATGTTGATTCCGTACGGGGTTTGAGGCAAAACAGGCAACGTCCTGGT
malT_move_F	GGGACGTTAACTCATTGGGTATGCGCAAATCAAAAGGCAAcatatgaatatcctccttagttcc
malT_move_R	TATACAGGGGTAAGTGGCGGCGATCACACTTTTATGCTCAgtgtaggctggagctgcttc
malT_contr_F	CTTTATTGAAGGTTGGCTGTG
malT_contr_R	CTTCTGATTCACCACCCTTT
nadR_del_F	TGTTATGCGATTTTTCCAGCAGGAGGCTCTTGTGTCATCGcatatgaatatcctccttagttcc
nadR_del_R	CGGTAAGCGTCGCATCAGGCATTGGTTCTTATCCCTGCTCgtgtaggctggagctgcttc
nadR_oligo	AGCGTCGCATCAGGCATTGGTTCTTATCCCTGCTCCGATGACACAAGAGCCTCCTGCTGGAAAAATCGCA
nadR_move_F	GACAGTTCGCCAACGCGTTTGCCCTGATCGACGCCTTTGAcatatgaatatcctccttagttcc
nadR_move_R	TTAACGAAGACGTCCTGATCCGACATTTGCAGACCGCCGTgtgtaggctggagctgcttc
nadR_contr_F	GATACGGATTGATGTTGTAGG
nadR_contr_R	TAAATGTCTGAATGCCGGGT
pykF_del_F	TATCCTCCTCAACTTAAAGACTAAGACTGTCATGAAAAAGcatatgaatatcctccttagttcc
pykF_del_R	TTAAACAAATTAATTCACACAACAATTATTACAGTACGTGgtgtaggctggagctgcttc
pykF_oligo	TCCTCAACTTAAAGACTAAGACTGTCATGAAAAAGCACGTACTGTAATAATTGTTGTGTGAATTAATTTG
pykF_move_F	GACGTGAACGCAATGCGTTCCGACGTTCAGGCTGCTAAAGcatatgaatatcctccttagttcc
pykF_move_R	GTGCTTTTCGATAGCACAGAATCGCTATCCCGATGGCCGCgtgtaggctggagctgcttc
pykF_contr_F	GGCATCATCACTTTAGCAAC
pykF_contr_R	CTTCCATCGGATTCTTCTTA
relA_del_F	GTAGGCCTGGTCCCTTAAGGAGAGGACGATGGTCGCGGTAcatatgaatatcctccttagttcc
relA_del_R	AAGCCGCTACATGATTACTGTCTGGGGTTTACCCCCCGTGgtgtaggctggagctgcttc
relA_oligo	GCTACATGATTACTGTCTGGGGTTTACCCCCCGTGTACCGCGACCATCGTCCTCTCCTTAAGGGACCAGG
relA_move_F	AAAATATCTGGCATTACGGCTGGCAGCATTTTGGCGAAATcatatgaatatcctccttagttcc
relA_move_R	GTAAAATTCCCCATTCCGCAGAACAGATCCAGGACACGATgtgtaggctggagctgcttc
relA_contrl_F	AATGCGGGATATGAGGTTAC
relA_contrl_R	GTACACCGGAAATGAAATGT
treB_move_F	ATCTCTTTTGGCCTGGCGTTCGCGGGCTGGTGGAGCACAAcatatgaatatcctccttagttcc
treB_move_R	GAATATCGCGCAGGCCTCCGCCGTGGTGGGCATCATCATCgtgtaggctggagctgcttc
treB_contr_F	CAGGTTGATACCGTACATC
treB_contr_R	TAACATATCTCCTCTGCCAT
a Sequence in lower case indicate the part of the primer that hybridizes in the amplified cat-sacB (GenBank KM018298) or amilCP-cat-sacB (Acatsac1; Näsvall et al., 2016).
